# Supplementary material for: GWRA: grey wolf based reconstruction algorithm for compressive sensing signals
Source: PeerJ Comput Sci. 2019 Sep 2;5:e217. doi: 10.7717/peerj-cs.217 (PMC7924449; doi:10.7717/peerj-cs.217)
Supplement: Supplemental Information 1 [file peerj-cs-05-217-s001.zip]

Archive with 1 entries (1 files):
- OMP.m
